# Supplementary material for: First Stage of the Development of an Eco-Friendly Detergent Formulation for Efficient Removal of Carbonized Soil
Source: Molecules. 2022 Nov 2;27(21):7460. doi: 10.3390/molecules27217460 (PMC9656870; doi:10.3390/molecules27217460)
Supplement: Supplementary file 1 [file molecules-27-07460-s001.zip]

Archive with 1 entries (1 files):
- molecules-1935237-Supplementary.pdf
